# Supplementary material for: Immune-induced TCR-like antibodies regulate specific T cell response in mice
Source: Nat Commun. 2026 Apr 16;17:3227. doi: 10.1038/s41467-026-71384-1 (PMC13087043; doi:10.1038/s41467-026-71384-1)
Supplement: Supplementary file 4 — Source Data [file 41467_2026_71384_MOESM4_ESM.xlsx]

## Sheet: Fig. 1b
		OVA imm	HEL imm	3a9 scTCR-Ig	Aw3.18
	Peptide (-)	19	19	12	13
	OVA323-339	18	16	12	13
	HEL 41-70	20	2878	917	1105
	HEL 41-61	17	20	1904	2694
	HEL 48-70	19	3272	1767	1783
	HEL 48-61	18	17	1983	3092
	HEL 48-62	18	547	3318	2709
	HEL 48-63	19	6724	2175	438
	HEL 48-64	19	5745	2930	1165

## Sheet: Fig. 1c
		HEL48-61				HEL48-62				HEL48-63				HEL48-64
	OVA imm	11.1135	17.6799	12.0098	11.1135	11.1135	18.6692	12.0098	11.1135	12.0098	17.6799	13.8462	13.8462	12.9209	18.6692	13.8462	12.9209
	HEL imm	14.7853	11.1135	12.0098	11.1135	748.889	650.132	1093.34	1643.85	30524.5	27187.4	25202.5	18409.6	30740	22686.7	13321.1	16715

## Sheet: Fig. 1d
	anti-HEL Ab
	Dilution	SA beads+Bio-OVA (control)			SA beads+Bio-HEL			SA beads+Bio-HEL48-64
	2000	18981.8	21197.9	19938.2	4398.26	4108.12	3778.42	18384.8	19476.7	17750.6
	10000	6290.73	6145.76	6314.93	698.837	762.791	707.563	5484.95	5376.68	4921.3
	50000	1417.78	1487.49	1344.7	173.735	156.513	143.91	1004.04	1137.2	1242.34
	anti-HEL peptide Ab
	Dilution	SA beads+Bio-OVA (control)			SA beads+Bio-HEL			SA beads+Bio-HEL48-64
	900	1213.89	1586.62	1492.64	122.91	121.13	107.497	106.124	99.3375	104.416
	2700	181.486	237.753	267.417	59.099	59.099	58.5182	58.8084	51.6759	48.3456
	8100	74.1217	82.2967	97.3261	34.9184	41.6116	42.9357	37.7101	32.4333	31.6979
	Anti-HEL-MHCII Ab
	Dilution	SA beads+Bio-OVA (control)			SA beads+Bio-HEL			SA beads+Bio-HEL48-64
	300	3474.44	3492	3289.07	3140.53	3128.27	3027.32	3075.2	2716.58	2769.97
	900	1068.57	1132.61	1064.02	1102.37	1085.92	983.222	985.934	974.186	905.81
	2700	333.246	338.896	325.192	347.795	352.659	362.408	292.396	304.352	247.446

## Sheet: Fig. 1e
	anti-HEL Ab
	weeks	OVA imm				HEL imm
	2	1.93863	1.95256	2.12064	1.89689	4067.21	5092.58	1638.17	5180.13
	3	3.91874	3.11424	3.49898	4.23698	14868.4	23349.9	8720.7	25432.6
	4	1.93863	1.95256	2.12064	1.89689	22745.9	30612.9	13953.5	36827.5
	Anti-HEL-MHCII Ab
	weeks	OVA imm				HEL imm
	2	4.20188	2.66921	3.52298	1.44494	19474	15263.8	8626.45	9150.9
	3	3.10714	3.77801	3.72639	5.13655	21678.3	3767.61	1389.71	3086.45
	4	3.1549	3.1549	1.67488	2.32281	4961.85	1006.01	163.061	452.724

## Sheet: Fig. 1f
		HEL48-61 pulse						HEL48-64 pulse
	Serum dilution	OVA imm			HEL imm			OVA imm			HEL imm
	1250	113.588	102.05	102.806	112.926	99.8742	90.1327	113.732	101.891	110.792	79.161	71.543	75.8903
	250	97.9827	99.2122	95.9019	94.2941	87.2954	89.849	101.974	99.1997	98.1646	23.3508	21.4877	23.8063
	50	99.2122	96.3748	105.36	98.6447	108.481	94.6724	104.334	94.3142	109.799	5.6307	5.75491	4.63705
	10	90.6056	106.116	96.9423	91.8351	99.3067	106.022	109.509	117.085	106.652	3.56059	3.56059	3.14657

## Sheet: Fig. 1g
	Anti-HEL-MHCII Ab
	B10（I-Ab)					B10.D2 (I-Ad)					B10.S (I-As)					B10.A (I-Ak)
	42.7	23.0333	23.3667	23.3667	32.0333	23.7	54.0333	99.3667	17.7	125.7	18.0333	17.0333	22.7	32.0333	13.3667	12633	14453.7	12540.7	11767.7	13898
	anti-HEL Ab
	B10（I-Ab)					B10.D2 (I-Ad)					B10.S (I-As)					B10.A (I-Ak)
	2923.33	254.333	1029.33	397.667	608.333	9754.67	5106.67	3703.33	3090.33	7796	877.667	518	1942.33	2332	1247	10754.7	13102	15744	7414	17523.3
	3A9-Fc binding
	B10（I-Ab)					B10.D2 (I-Ad)					B10.S (I-As)					B10.A (I-Ak)
	6641	5491.33	5216	4488	5020.33	4811.33	4405.67	5170.33	5199	4761.33	5457.33	4945.33	4875.67	5549.33	4805	488.667	503.333	556.667	635.333	511

## Sheet: Fig. 2a
	Target:HEL48-64+MHCII
	OVA323-339 imm				HEL41-61 imm				HEL48-61 imm					HEL48-62 imm						HEL48-63 imm						HEL48-64 imm
	93.0397	72.3173	67.3403	82.521	98.4112	98.4112	252.262	98.4112	87.7423	132.084	67.3403	77.3785	114.949	894.974	978.879	293.773	322.271	1730.16	741.641	2072.99	3170.58	1506.75	2477.22	5526.39	2489.02	39120.6	45393.7	47598	36070.9	20631.2
	Target:HEL40-61+MHCII
	OVA323-339 i				HEL40-61				HEL48-61					HEL48-62						HEL48-63						HEL48-64
	7.60906	5.79852	6.67722	5.79852	734.073	19.6776	87.6279	1156.45	350.769	42.2049	6386.67	15.5505	34.4963	21.1459	90.4051	18.2554	157.152	59.5963	10.7145	16.8795	52.7716	6.67722	5.79852	6.67722	5.79852	8.59311	6.67722	6.67722	11.8503	25.8218

## Sheet: Fig. 2b
	Target:HEL48-64+MHCII
	54,55W imm				59,60K				59,60W				H64
	411.667	389	1132	698	472.667	435.333	430.667	481.667	491.667	550.667	470.333	592.667	207912	181490	201371	201461

## Sheet: Fig. 2c
	Target:Sm-P40 234-246+MHCII
	SmP40 234-246					SmP40 237-246				SmP40 237-249				SmP40 234-246-WWA					HEL 48-64				HEL 48-61				PKS-HEL 52-61				PKS-HEL 52-64
	10972.4	10915.3	30458.1	31764.7	4911.4	267.04	269.482	324.455	363.226	276.839	279.301	247.688	363.226	13073.2	4164.52	48585.7	5489.43	8257.3	191.739	147.792	191.739	169.438	169.438	169.438	169.438	169.438	13491.3	8472.18	2233.58	3846.89	9565.08	3272.88	2679.66	990.376
	Target:HEL48-64+MHCII
	SmP40 234-246					SmP40 237-246				SmP40 237-249				SmP40 234-246-WWA					HEL 48-64				HEL 48-61				HEL PKS-52-61				HEL PKS-52-64
	249.331	204.023	139.203	226.488		160.345	160.345	204.023	249.331	181.965	139.203	181.965	204.023	90616	212154	45538	189978		34469	47246.5	58279.6	31708.4	204.023	319.914	226.488	160.345	160.345	418.191	296.064	249.331	40423.6	95631	95693.2	30882.7
	Target:Sm-P40 237-249+MHCII
	SmP40 234-246					SmP40 237-246				SmP40 237-249				SmP40 234-246-WWA					HEL 48-64				HEL 48-61				PKS-HEL 52-61				PKS-HEL 52-64
	2069.14	1111.41	310.22	705.374		194.937	173.886	194.937	262.204	216.692	216.692	194.937	216.692	1221.16	705.374	13048.8	2563.06		173.886	153.572	153.572	153.572	194.937	194.937	173.886	194.937	467.783	285.91	239.124	216.692	153.572	153.572	153.572	153.572

## Sheet: Fig. 3a
	HEL48-61 imm
	HEL protein conc	WT			H2-DM α KO			CD74 KO
	0	5.5	5	7.6	3.8	4	3.7	4.7	4.4	4.4
	100	4.8	4.7	6.6	3.8	3.6	3.8	8.1	4.2	4
	200	4.5	4.6	4.7	4.1	4	3.7	5.1	4.1	4
	400	5.6	6.1	6	5.3	4.2	4.1	4.1	3.8	3.9
	800	4	5.7	4.1	3.9	4	3.8	5.2	4.9	4.4
	1600	4.1	4	4	3.9	4.4	5.9	5.1	5.1	4.6
	HEL48-64 imm
	HEL protein conc	WT			H2-DM α KO			CD74 KO
	0	5.93	10.6	6	4.5	4.3	4.7	5.6	7.9	6.1
	100	12.5	12.4	11.5	4.6	4.5	4.6	10.4	4.9	5
	200	25.4	24	24.6	5.6	5.8	6	5.2	5.2	5.1
	400	48.2	48.2	45.9	6.8	6.2	6.3	5.2	4.9	4.9
	800	63.4	62.5	59.3	7.4	6.9	6.9	7.6	7.4	7.2
	1600	86.3	89.9	82.9	8.1	9.1	8	7.1	7.5	7.1

[truncated: 33 more sheets: Fig. 3c, Fig. 3d, Fig. 3e, Fig. 4a, Fig. 4b, Fig. 4c, Fig. 4d, Fig. 6a, Fig. 6b, Fig. 6c, Fig. 6d, Fig. 7a, Fig. 7b, Fig. 7c, Fig. 7d, Fig. 7e, Fig. 7f, Supplementary Fig. 1, Supplementary Fig. 2b, Supplementary Fig. 2c …]
